# Supplementary material for: Complete Mitogenome of “Pumpo” (Bos taurus), a Top Bull from a Peruvian Genetic Nucleus, and Its Phylogenetic Analysis
Source: Curr Issues Mol Biol. 2024 May 28;46(6):5352–63. doi: 10.3390/cimb46060320 (PMC11201737; doi:10.3390/cimb46060320)
Supplement: Supplementary file 1 [file cimb-46-00320-s001.zip]

Archive with 1 entries (1 files):
- cimb-3001461-supplementary.xlsx
