# Supplementary material for: Complete Mitogenome of “Pumpo” (Bos taurus), a Top Bull from a Peruvian Genetic Nucleus, and Its Phylogenetic Analysis
Source: Curr Issues Mol Biol. 2024 May 28;46(6):5352–63. doi: 10.3390/cimb46060320 (PMC11201737; doi:10.3390/cimb46060320)
Supplement: Supplementary file 1 [file cimb-46-00320-s001.zip › cimb-3001461-supplementary.xlsx]

## Sheet: Hoja1
Table S1. Species, breed, origin, accession code and clade assignment of the 45 individuals employed in this study.
Nro	Species	Breed	Sample origen *	Accesion	Clade
1	Bos taurus	Maremmana	Italy	EU177824	Clade 1 (Subclade 1)
2	Bos taurus	Chihuahua Creole	Mexico	JN817308	Clade 1 (Subclade 1)
3	Bos taurus	Menofi	Egypt	JN817328	Clade 1 (Subclade 1)
4	Bos taurus	Alentejana	Portugal	JN817300	Clade 1 (Subclade 1)
5	Bos taurus	Alentejana	Portugal	JN817301	Clade 1 (Subclade 1)
6	Bos taurus	Pampa Chaqueno Creole	Paraguay	JN817309	Clade 1 (Subclade 1)
7	Bos taurus	Pampa Chaqueno Creole	Paraguay	JN817311	Clade 1 (Subclade 1)
8	Bos taurus	Creole	Mexico	JN817307	Clade 1 (Subclade 1)
9	Bos taurus	Maltese Cattle	Malta	KT343749	Clade 1 (Subclade 1)
10	Bos taurus	Charolais	Francia	AY676858	Clade 1 (Subclade 1)
11	Bos taurus	Red Mountain Cattle	Germany	KJ709681	Clade 1 (Subclade 1)
12	Bos taurus	Hereford	ND	CM008198	Clade 1 (Subclade 1)
13	Bos taurus	Holstein	ND	KY766256	Clade 1 (Subclade 1)
14	Bos taurus	Fleckviek	ND	AF492351	Clade 1 (Subclade 1)
15	Bos taurus	Betizuak	Spain	EU177833	Clade 1 (Subclade 1)
16	Bos taurus	Betizuak	Spain	EU177834	Clade 1 (Subclade 1)
17	Bos taurus	Indigenous cattle	China	MG837552	Clade 1 (Subclade 1)
18	Bos taurus	Uruguayan native cattle	Uruguay	MN510465	Clade 1 (Subclade 1)
19	Bos taurus	Chaidamu	ND	MT576721	Clade 1 (Subclade 1)
20	Bos taurus	Maremmana	Italy	EU177829	Clade 1 (Subclade 1)
21	Bos taurus	Calvana	Italy	JN817306	Clade 1 (Subclade 2)
22	Bos taurus	Domiaty	Egypt	JN817321	Clade 1 (Subclade 2)
23	Bos taurus	Creole	Peru	OK135155	Clade 1 (Subclade 2)
24	Bos taurus	Cinisara	Italy	EU177842	Clade 1 (Subclade 2)
25	Bos taurus	Hanwoo	South Korea	HQ025805	Clade 1 (Subclade 2)
26	Bos taurus	Cabannina	Italy	EU177867	Clade 1 (Subclade 2)
27	Bos taurus	Chianina	Italy	FJ971081	Clade 1 (Subclade 2)
28	Bos primigenius		ND	GU985279	Clade 1
29	Bos primigenius		ND	JQ437479	Clade 1
30	Bos indicus	Nelore	ND	AY126697	Clade 1
31	Bos indicus	Wayanad	India	MF667931	Clade 1
32	Bos indicus	Vechur	India	MF667929	Clade 1
33	Bos indicus	Sahiwal	ND	KX575711	Clade 1
34	Bos indicus	Crossbred	India	MF667932	Clade 1
35	Bos indicus	Kasargode	India	MF667930	Clade 1
36	Bos gaurus		ND	MT345893	Clade 2
37	Bos gaurus		ND	MT345892	Clade 2
38	Bos frontalis		ND	MK279400	Clade 2
39	Bos frontalis		ND	MF614103	Clade 2
40	Bos javanicus		ND	JN632605	Clade 2
41	Bos grunniens		ND	AY684273	Clade 3
42	Bos grunniens		China	KX232521	Clade 3
43	Bos mutus		China	KY829451	Clade 3
44	Bos mutus	Golden Wild Yak	China	MK033130	Clade 3
45	Bison bison	American	ND	NC_012346	Clade 3
* ND = No Data
